# Supplementary material for: The Relationship between Smoking and Susceptibility to HIV Infection: A Two-Sample Mendelian Randomization Analysis
Source: Biomedicines. 2024 Sep 10;12(9):2060. doi: 10.3390/biomedicines12092060 (PMC11428241; doi:10.3390/biomedicines12092060)
Supplement: Supplementary file 1 [file biomedicines-12-02060-s001.zip]

Archive with 3 entries (3 files):
- supplement S1_Heterogeneity in the MR results.csv
- supplement S2_Pleiotropy in the MR results.csv
- supplement S3_MR-PRESSO analysis of the MR results.csv
