# Supplementary material for: The Relationship between Smoking and Susceptibility to HIV Infection: A Two-Sample Mendelian Randomization Analysis
Source: Biomedicines. 2024 Sep 10;12(9):2060. doi: 10.3390/biomedicines12092060 (PMC11428241; doi:10.3390/biomedicines12092060)
Supplement: Supplementary file 1 [file biomedicines-12-02060-s001.zip › supplement S1_Heterogeneity in the MR results.csv]

id.exposure	id.outcome	outcome	exposure	method	Q	Q_df	Q_pval
ocrMg8	QlvLV2	outcome	ieu-b-4858	MR Egger	93.1274182257271	98	0.620251325153023
ocrMg8	QlvLV2	outcome	ieu-b-4858	Inverse variance weighted	93.1822837466391	99	0.645871760337028
