# Supplementary material for: The Relationship between Smoking and Susceptibility to HIV Infection: A Two-Sample Mendelian Randomization Analysis
Source: Biomedicines. 2024 Sep 10;12(9):2060. doi: 10.3390/biomedicines12092060 (PMC11428241; doi:10.3390/biomedicines12092060)
Supplement: Supplementary file 1 [file biomedicines-12-02060-s001.zip › supplement S2_Pleiotropy in the MR results.csv]

id.exposure	id.outcome	outcome	exposure	egger_intercept	se	pval
ocrMg8	QlvLV2	outcome	ieu-b-4858	0.005105192	0.021795276	0.815292053
