# Supplementary material for: The Relationship between Smoking and Susceptibility to HIV Infection: A Two-Sample Mendelian Randomization Analysis
Source: Biomedicines. 2024 Sep 10;12(9):2060. doi: 10.3390/biomedicines12092060 (PMC11428241; doi:10.3390/biomedicines12092060)
Supplement: Supplementary file 1 [file biomedicines-12-02060-s001.zip › supplement S3_MR-PRESSO analysis of the MR results.csv]

[[1]]
[[1]]$`Main MR results`
Exposure MR Analysis Causal Estimate Sd T-stat
1 beta.exposure Raw 1.75621 0.5825711 3.014584
2 beta.exposure Outlier-corrected NA NA NA
P-value
1 0.003268781
2 NA
[[1]]$`MR-PRESSO results`
[[1]]$`MR-PRESSO results`$`Global Test`
[[1]]$`MR-PRESSO results`$`Global Test`$RSSobs
[1] 95.14806
[[1]]$`MR-PRESSO results`$`Global Test`$Pvalue
[1] 0.631
attr(	id.exposure)
[1] "ocrMg8"
attr(	id.outcome)
[1] "QlvLV2"
attr(	exposure)
[1] "ieu-b-4858"
attr(	outcome)
[1] "outcome"
